# Supplementary material for: Applicability and results of the versius surgical robotic system in colorectal surgery: a systematic review of the literature
Source: J Robot Surg. 2025 Apr 28;19(1):182. doi: 10.1007/s11701-025-02336-y (PMC12037651; doi:10.1007/s11701-025-02336-y)
Supplement: Supplementary file 1 — Supplementary file1 (XLSX 10 KB) [file 11701_2025_2336_MOESM1_ESM.xlsx]

## Sheet: Feuil1
Population	Intervention	Outcome(s)	Design
Colorectal cancer and/or benign disease	Colorectal resection using Versius Surgical Robotic System	Intra- and/or post-operative outcome(s)	Observational and/or RCT
