# Supplementary material for: Applicability and results of the versius surgical robotic system in colorectal surgery: a systematic review of the literature
Source: J Robot Surg. 2025 Apr 28;19(1):182. doi: 10.1007/s11701-025-02336-y (PMC12037651; doi:10.1007/s11701-025-02336-y)
Supplement: Supplementary file 2 — Supplementary file2 (XLSX 10 KB) [file 11701_2025_2336_MOESM2_ESM.xlsx]

## Sheet: Feuil1
Source of data	Search build
Database:
MEDLINE	("Versius" AND ("robotic surgery" OR "robotic-assisted surgery"))
CENTRAL	("Versius" AND ("robotic surgery" OR "robotic-assisted surgery"))
EMBASE	("Versius" AND ("robotic surgery" OR "robotic-assisted surgery"))
