# Supplementary material for: Applicability and results of the versius surgical robotic system in colorectal surgery: a systematic review of the literature
Source: J Robot Surg. 2025 Apr 28;19(1):182. doi: 10.1007/s11701-025-02336-y (PMC12037651; doi:10.1007/s11701-025-02336-y)
Supplement: Supplementary file 3 — Supplementary file3 (XLSX 9 KB) [file 11701_2025_2336_MOESM3_ESM.xlsx]

## Sheet: Feuil1
	Country	Setting	Data collection	Period	Specialty
Sighinolfi (2024)	Italy	Multicentric	Retrospective	not reported	Mixed
Soumpasis (2023)	International	Multicentric	Prospective	03.2019 - 01.2022	Mixed
Huscher (2022)	Italy	Monocentric	Retrospective	07.2020 - 12.2022	Colorectal
Wehrmann (2022)	Germany	Monocentric	Retrospective	04.2021 - 03.2022*	Mixed
Dixon (2021)	UK	Monocentric	Prospective	11.2019 - 05.2021	Mixed
Puntambekar (2021)	India	Monocentric	Prospective	08.2019 - 03.2020	Colorectal
Collins (2020)	UK	Monocentric	Prospective	10.2019 - 03.2020	Colorectal
Dixon (2020)	UK	Monocentric	Prospective	not reported	Colorectal
Huddy (2020)	UK	Monocentric	Prospective	05.2020 - 07.2020	Mixed
