# Supplementary material for: Applicability and results of the versius surgical robotic system in colorectal surgery: a systematic review of the literature
Source: J Robot Surg. 2025 Apr 28;19(1):182. doi: 10.1007/s11701-025-02336-y (PMC12037651; doi:10.1007/s11701-025-02336-y)
Supplement: Supplementary file 4 — Supplementary file4 (XLSX 10 KB) [file 11701_2025_2336_MOESM4_ESM.xlsx]

## Sheet: Feuil1
	Patients	Right colon	Left colon/Sigmoid	Low Anterior Resection	AP Resection	Age	BMI	Male	Female	Oncological	Non oncological	ASA II	ASA III	Surgery hystory
Sighinolfi (2024)	1	0	1	0	0	-	-	-	-	-	-	-	-	-
Soumpasis (2023)	374	96	28	162	50	59.6	25.90	229	145	-	-	248/369	34/369	44/374
Huscher (2022)	6	3	2	1	0	66	24.90	4	2	6	0	4	2	5
Wehrmann (2022)	24	11	0	13	0	67.8	27.50	75	-	-	-	-	-	-
Dixon (2021)	68	22	4	25	10	62.3	28.30	45	23	54	14	55	9	-
Puntambekar (2021)	31	0	0	31	0	55.6	23.60	23	8	31	0	18	5	-
Collins (2020)	32	18	0	14	0	68	-	15	17	32	0	-	0	-
Dixon (2020)	23	9	1	6	4	59.1	28.90	13	10	16	7	20	3	-
Huddy (2020)	2	0	1	1	0	-	-	-	-	2	0	-	-	-
