# Supplementary material for: Applicability and results of the versius surgical robotic system in colorectal surgery: a systematic review of the literature
Source: J Robot Surg. 2025 Apr 28;19(1):182. doi: 10.1007/s11701-025-02336-y (PMC12037651; doi:10.1007/s11701-025-02336-y)
Supplement: Supplementary file 5 — Supplementary file5 (XLSX 10 KB) [file 11701_2025_2336_MOESM5_ESM.xlsx]

## Sheet: Feuil1
	Patients	Severe complications	Return to the OR	Convension to laparoscopy	Convension to laparotomy	Blood transfusion	30 days readmission	LOS	Operative Time	Console Time	BSU Time
Sighinolfi (2024)	1	0	0	0	0	0	0	-	-	80	-
Soumpasis (2023)	374	18/338	9/347	24/369	26/369	8/361	11/267	9.2	294.7 (±125.4)	-	-
Huscher (2022)	6	0	0	0	0	1	-	6.333	203.5	-	-
Wehrmann (2022)	24	1	1	0	0	-	-	-	197.5	-	-
Dixon (2021)	68	5	4	0	3	-	6	6 (median)	-	159 (21-320)	11 (5-39)
Puntambekar (2021)	31	0	0	0	0	-	-	6	-	51 (43-80)	22
Collins (2020)	32	0	0	3	2	-	-	5.3	264	152	-
Dixon (2020)	23	2	2	2	1	-	0	5 (median)	-	166 (75-320)	17 (7-39)
Huddy (2020)	2	0	0	0	0	-	0	2	-	-	-
