# Supplementary material for: Applicability and results of the versius surgical robotic system in colorectal surgery: a systematic review of the literature
Source: J Robot Surg. 2025 Apr 28;19(1):182. doi: 10.1007/s11701-025-02336-y (PMC12037651; doi:10.1007/s11701-025-02336-y)
Supplement: Supplementary file 6 — Supplementary file6 (XLSX 9 KB) [file 11701_2025_2336_MOESM6_ESM.xlsx]

## Sheet: Feuil1
	Patients	Severe complications	Return to the OR	Convension to laparoscopy	Convension to laparotomy	Ports	ICA	Lymphnodes	LOS	Operative time	Console time	BSU time
Soumpasis (2023)	96	-	-	-	-	-	-	-	-	-	-	-
Huscher (2022)	3	0	0	0	0	5	1	14.33	7 (median)	160 (145-294)	-	-
Wehrmann (2022)	11	1	1	0	0	4	0	-	10 (median)	178	-	-
Dixon (2021)	22	-	-	-	-	-	-	-	-	-	-	-
Collins (2020)	18	0	0	2	0	4	0	-	-	221 (183-323)	111 (64-213)	-
Dixon (2020)	9	0	0	0	0	4	-	-	5 (median)	-	154 (75 -223)	15 (11-18)
