# Supplementary material for: Applicability and results of the versius surgical robotic system in colorectal surgery: a systematic review of the literature
Source: J Robot Surg. 2025 Apr 28;19(1):182. doi: 10.1007/s11701-025-02336-y (PMC12037651; doi:10.1007/s11701-025-02336-y)
Supplement: Supplementary file 7 — Supplementary file7 (XLSX 10 KB) [file 11701_2025_2336_MOESM7_ESM.xlsx]

## Sheet: Feuil1
	Patients	Severe complications	Return to the OR	Convension to laparoscopy	Convension to laparotomy	Complete TME	Stoma	Lymphnodes	LOS	Operative time	Console time	BSU time
Soumpasis (2023)	162	9/149	4/156	8/159	11/159	-	-	-	7.1 (±5.2)	307.1 (±120.7)	-	-
Huscher (2022)	1	0	0	0	0	1	1	13	7	250	-	-
Wehrmann (2022)	13	0	0	0	0	13	-	-	9 (median)	214 (median)	-	-
Dixon (2021)	25	-	-	-	-	-	-	-	-	-	-	-
Puntambekar (2021)	31	0	0	0	0	27	18	19 (11-36)	6 (mean)	-	51 (43-80)	22
Collins (2020)	14	0	0	1	2	-	4	-	-	319 (222-408)	204 (85-242)	-
Dixon (2020)	6	-	-	-	-	-	-	-	-	-	-	-
Huddy (2020)	1	0	0	0	0	-	0	-	2	-	-	-
